# Supplementary material for: Exploring Neighborhoods in the Metagenome Universe
Source: Int J Mol Sci. 2014 Jul 14;15(7):12364–78. doi: 10.3390/ijms150712364 (PMC4139848; doi:10.3390/ijms150712364)
Supplement: Supplementary File 1 [file ijms-15-12364-s001.zip]

Archive with 2 entries (2 files):
- Supplementary Dataset.csv
- Supplementary Information.pdf
